# Supplementary material for: Farmers’ Knowledge, Attitudes, and Perceptions Regarding Carcinogenic Pesticides in Fez Meknes Region (Morocco)
Source: Int J Environ Res Public Health. 2021 Oct 16;18(20):10879. doi: 10.3390/ijerph182010879 (PMC8535244; doi:10.3390/ijerph182010879)
Supplement: Supplementary file 1 [file ijerph-18-10879-s001.zip]

Archive with 1 entries (1 files):
- ijerph-1398305-supplementary.pdf
